# Supplementary material for: The Relationship Between Cognition and Sensorimotor Behavior in an F1 Driving Simulation: An Explorative Study
Source: Front Psychol. 2020 Oct 28;11:574847. doi: 10.3389/fpsyg.2020.574847 (PMC7656063; doi:10.3389/fpsyg.2020.574847)
Supplement: Supplementary file 1 [file Table_1.XLSX]

## Sheet: Titel
Supplementary Material I The relationship between cognition and sensorimotor behaviour in an F1 driving simulation: A explorative study
Nils Eckardt1,2*, Ingo Roden3,4, Dietmar Grube3, Jörg Schorer1 1Department of Sport and Movement Science, Institute of Sport Science, Carl von Ossietzky University of Oldenburg, Oldenburg, Germany 2Department for Exercise & Health, Institute of Sport Science, Leibniz University Hannover, Hannover, Germany 3Department of Educational Sciences, Institute of Social Science, Carl von Ossietzky Univers…

## Sheet: Dataset
age	Experience driving (years)	Time_to_threshold (s)	Corsi-Span	Mental Rotation (correct responses in %)	Mental Rotion (time)	Stroop_congruent (ms)	Stroop_incongruent (ms)	Stroop_score (incon-cong)	Stroop_score (incongruent/congruent)	Simon_congruent (ms)	Simon_incongruent (ms)	Simon_score (incongruent/congruent)	Simon_score (incongruent/congruent)	Digit-Memory-Test (forward)	Digit-Memory-Test (backward)	Dogit-Memory-Test (score)	Adaption (s)	Performance_mean (s)	Performance_SD (s)
20-25	6	523	8	80	2605	836	852	16	1.02	590	589	-1	1	11	8	104	523	74.306	3.876
20-25	6	370	7	80	2382	846	863	17	1.02	665	658	-7	0.99	9	5	86	370	73.452	1.866
20-25	5	556	4	73	4356	827	994	167	1.2	648	656	8	1.01	10	6	93	556	74.298	2.785
25-30	9	620	7	93	4123	813	1017	204	1.25	823	496	-327	0.6	10	7	96	620	76.43	3.816
20-25	6	1110	6	87	3747	854	1020	166	1.19	611	522	89	0.85	10	7	96	1110	80.757	6.435
25-30	10	379	6	87	3844	933	1037	104	1.11	698	735	37	1.05	11	7	100	379	75.208	4.927
20-25	8	1547	5	80	5360	936	1260	324	1.35	626	597	-29	0.95	9	6	89	1547	76.443	3.689
20-25	8	559	6	80	5367	966	896	-70	0.93	504	541	37	1.07	9	8	96	559	72.885	3.03
20-25	6	1066	6	87	5677	826	898	72	1.09	534	600	66	1.12	7	6	82	1066	72.233	1.454
25-30	8	1650	6	73	3710	881	1094	213	1.24	558	531	-27	0.95	8	8	93	1650	79.199	3.633
25-30	10	1229	5	87	4203	869	938	69	1.08	685	650	-35	0.95	9	9	100	1229	75.53	1.557
25-30	10	587	6	73	2876	1156	1216	60	1.05	650	546	-104	0.84	15	10	125	587	74.228	2.822
25-30	13	367	5	87	2583	1218	1359	141	1.12	604	698	94	1.16	6	5	75	367	75.953	8.847
25-30	8	759	5	93	4017	846	1129	283	1.33	514	490	-24	0.95	12	10	114	759	77.443	3.048
25-30	11	544	7	80	4052	976	986	10	1.01	720	652	-68	0.91	10	8	100	544	76.731	9.063
20-25	8	661	7	93	6567	734	985	251	1.34	527	463	-64	0.88	9	7	93	661	74.207	2.178
25-30	5	708	6	87	4346	920	1114	194	1.21	510	617	107	1.21	6	6	79	708	76.196	2.265
20-25	4	637	7	80	3006	792	902	110	1.14	727	601	-126	0.83	10	7	96	637	75.41	2.194
20-25	5	643	7	80	4830	647	689	42	1.06	545	468	-77	0.86	8	7	89	643	71.337	1.607
25-30	10	372	7	73	3050	1255	1329	74	1.06	608	531	-77	0.87	7	6	82	372	71.863	1.955
25-30	11	359	6	93	5973	1104	1213	109	1.1	644	622	-22	0.97	10	6	93	359	76.758	3.334
20-25	8	1074	8	73	2875	1181	1387	206	1.17	797	645	-152	0.81	10	7	96	1074	75.038	2.039
25-30	9	428	4	73	5770	1065	1180	115	1.11	747	614	-133	0.82	15	5	107	428	75.595	2.619
